# Supplementary material for: Probing the Potential Energy Profile of the I + (H2O)3 → HI + (H2O)2OH Forward and Reverse Reactions: High Level CCSD(T) Studies with Spin-Orbit Coupling Included
Source: Molecules. 2023 Jan 16;28(2):904. doi: 10.3390/molecules28020904 (PMC9866029; doi:10.3390/molecules28020904)
Supplement: Supplementary file 1 [file molecules-28-00904-s001.zip]

Archive with 1 entries (1 files):
- molecules-2129060-supplementary.pdf
